# Supplementary material for: Genomic resources and toolkits for developmental study of whip spiders (Amblypygi) provide insights into arachnid genome evolution and antenniform leg patterning
Source: EvoDevo. 2020 Aug 28;11:18. doi: 10.1186/s13227-020-00163-w (PMC7455915; doi:10.1186/s13227-020-00163-w)
Supplement: Supplementary file 7 — Additional file 7. Protein alignment used in the phylogenetic analysis depicted in Additional file 1: Figure S1. [file 13227_2020_163_MOESM7_ESM.fasta]

>Cioa_Antp_TRINITY_DN77041_c0_g4_i5.p1 type:5prime_partial len:306 gc:universal TRINITY_DN77041_c0_g4_i5:1-918(+)
ERKRGRQTYTRYQTLELEKEFHFNRYLTRRRRIEIAHALCLTERQIKIWFQNRRMKWKKE
NKAKLEAGLVMT--A
>Cioa_Dfd_TRINITY_DN17883_c0_g2_i1.p2 type:5prime_partial len:130 gc:universal TRINITY_DN17883_c0_g2_i1:3-392(+)
-----------SQILELEKEFHFNRYLTRRRRIEIAHSLCLSERQIKIWFQNRRMKWKKD
NKLPNTKNVKKKSNQ
>Cioa_Dfd_TRINITY_DN3191_c12_g1_i1_lcl|ORF1
EPKRQRTAYTRHQILELEKEFHFNRYLTRRRRIEIAHSLCLSERQIKIWFQNRRMKWKKD
NKLPNTKNVKKKNQQ
>Cioa_Hox3_TRINITY_DN136315_c0_g1_i1_lcl|ORF3
LMKRVRTSYSQAQLVELEKEFHFNRYLCRPRRVEMAAMLNLTERQIKIWFQNRRMKFKKD
NRGKGVPI-------
>Cioa_Hox3_TRINITY_DN77041_c0_g5_i2.p1 type:internal len:127 gc:universal TRINITY_DN77041_c0_g5_i2:1-378(+)
PVKRARTAYTSGQLVELEKEFHFNRYLCRPRRVEMAALLNLTERQIKIWFQNRRMKLKKE
LRAVKEINEQARLEA
>Cioa_Scr_TRINITY_DN11904_c1_g1_i1.p1 type:5prime_partial len:354 gc:universal TRINITY_DN11904_c1_g1_i1:1-1062(+)
ETKRQRTSYTRYQTLELEKEFHFNRYLTRRRRIEIAHALCLSERQIKIWFQNRRMKWKKE
HKMANTIPPQIPQVM
>Cioa_Scr_TRINITY_DN17883_c0_g1_i3.p1 type:complete len:301 gc:universal TRINITY_DN17883_c0_g1_i3:136-1038(+)
ETKRQRTSYTRYQTLELEKEFHFNRYLTRRRRIEIAHALCLSERQIKIWFQNRRMKWKKE
HKMASTMPPQIPQVM
>Cioa_Ubx_TRINITY_DN77041_c0_g1_i1.p1 type:5prime_partial len:221 gc:universal TRINITY_DN77041_c0_g1_i1:3-665(+)
LRRRGRQTYTRYQTLELEKEFHTNHYLTRRRRIEMAHALCLTERQIKIWFQNRRMKLKKE
IQAIKELNEQERQAQ
>Cioa_AbdB_TRINITY_DN77136_c0_g1_i1.p3 type:complete len:139 gc:universal TRINITY_DN77136_c0_g1_i1:3-419(+)
TVRKKRKPYSKFQTLELEKEFLFNAYVSKQKRWELARNLNLTERQVKIWFQNRRMKSKKN
SQRNTENNQNNNNTT
>Cioa_ftz_TRINITY_DN41504_c0_g1_i1.p1 type:5prime_partial len:268 gc:universal TRINITY_DN41504_c0_g1_i1:2-805(+)
GPKRTRQTYTRYQTLELEKEFHFNRYLTRRRRIEIAHALGLTERQIKIWFQNRRMKAKKE
NKLQATMPNSPDDIR
>Cisr_AbdB_TRINITY_DN42844_c0_g1_i2.p1 type:5prime_partial len:210 gc:universal TRINITY_DN42844_c0_g1_i2:1-630(+)
TVRKKRKPYSKFQTLELEKEFLFNAYVSKQKRWELARNLNLTERQVKIWFQNRRMKSKKN
SQRNTENNQNNNNTT
>Cisr_AbdB_TRINITY_DN74181_c0_g1_i2.p1 type:complete len:318 gc:universal TRINITY_DN74181_c0_g1_i2:141-1094(+)
TIRKKRKPYSKFQTLELEKEFLFSAYVSKQKRWELARNLNLTERQVKIWFQNRRMKSKKT
SQRNRENNQNNTNTG
>Cisr_Antp_TRINITY_DN26761_c0_g1_i3.p1 type:complete len:330 gc:universal TRINITY_DN26761_c0_g1_i3:292-1281(+)
ERKRGRQTYTRYQTLELEKEFHFNRYLTRRRRIEIAHALCLTERQIKIWFQNRRMKWKKE
NKAKLEAGLVMT--A
>Cisr_Dfd_TRINITY_DN0_c16_g1_i1.p1 type:5prime_partial len:102 gc:universal TRINITY_DN0_c16_g1_i1:1-306(+)
-----------------------------RRRIEIAHSLCLSERQIKIWFQNRRMKWKKD
NKLPNTKNVKKKNQQ
>Cisr_Dfd_TRINITY_DN11714_c0_g1_i4.p1 type:5prime_partial len:366 gc:universal TRINITY_DN11714_c0_g1_i4:1-1098(+)
EPKRQRTAYTRHQILELEKEFHFNRYLTRRRRIEIAHSLCLSERQIKIWFQNRRMKWKKD
NKLPNTKNVKKKSNQ
>Cisr_Dfd_TRINITY_DN4458_c1_g2_i3.p1 type:3prime_partial len:319 gc:universal TRINITY_DN4458_c1_g2_i3:468-1421(+)
EPKRQRTAYTRHQILELEKEFHFNRYLTRRRRIEIAHSLCLSERQIKIWFQNRRMKWKKD
NKLPNTKNVK-----
>Cisr_Hox3_TRINITY_DN17214_c0_g1_i3.p1 type:complete len:523 gc:universal TRINITY_DN17214_c0_g1_i3:724-2292(+)
LMKRVRTSYSQAQLVELEKEFHFNRYLCRPRRVEMASMLNLTERQIKIWFQNRRMKFKKD
SRGKGVPIVGDALGP
>Cisr_Hox3_TRINITY_DN6523_c0_g2_i11.p1 type:complete len:639 gc:universal TRINITY_DN6523_c0_g2_i11:594-2510(+)
PVKRARTAYTSGQLVELEKEFHFNRYLCRPRRVEMAALLNLTERQIKIWFQNRRMKFKKE
QKAKGGFLLLAGPHD
>Cisr_Scr_TRINITY_DN6802_c0_g1_i1.p1 type:complete len:301 gc:universal TRINITY_DN6802_c0_g1_i1:434-1336(+)
ETKRQRTSYTRYQTLELEKEFHFNRYLTRRRRIEIAHALCLSERQIKIWFQNRRMKWKKE
HKMASTMPPQIPQVM
>Cisr_Scr_TRINITY_DN6802_c0_g2_i1.p1 type:complete len:313 gc:universal TRINITY_DN6802_c0_g2_i1:729-1667(+)
ETKRQRTSYTRYQTLELEKEFHFNRYLTRRRRIEIAHALCLSERQIKIWFQNRRMKWKKE
HKMANTIPPQIPQVM
>Cisr_Ubx_TRINITY_DN26767_c0_g1_i6.p1 type:5prime_partial len:198 gc:universal TRINITY_DN26767_c0_g1_i6:2-595(+)
LRRRGRQTYTRYQTLELEKEFHTNHYLTRRRRIEMAHALCLTERQIKIWFQNRRMKLKKE
IQAIKELNEQERQAQ
>Cisr_Ubx_TRINITY_DN54787_c0_g2_i2.p1 type:complete len:101 gc:universal TRINITY_DN54787_c0_g2_i2:3-305(+)
----------------------------------MAHALCLTERQIKIWFQNRRMKLKKE
IQAIKELNEQERQAQ
>Cisr_abdA_TRINITY_DN41723_c1_g1_i3.p1 type:internal len:109 gc:universal TRINITY_DN41723_c1_g1_i3:1-324(+)
PRRRGRQTYTRFQTLELEKEFHFNHYLTRRRRIEIAHALC--------------------
---------------
>Cisr_abdA_TRINITY_DN43038_c0_g1_i6.p1 type:complete len:304 gc:universal TRINITY_DN43038_c0_g1_i6:60-971(+)
PRRRGRQTYTRFQTLELEKEFHYNHYLTRRRRIEIAHALCLTERQIKIWFQNRRMKLKKE
LRAVKEINEQARIEA
>Cisr_ftz_TRINITY_DN17317_c0_g1_i1.p1 type:5prime_partial len:268 gc:universal TRINITY_DN17317_c0_g1_i1:2-805(+)
GPKRTRQTYTRYQTLELEKEFHFNRYLTRRRRIEIAHALGLTERQIKIWFQNRRMKAKKE
NKLQATMPNSPDDIR
>Cisr_lab-1_TRINITY_DN5459_c0_g2_i1.p1 type:complete len:379 gc:universal TRINITY_DN5459_c0_g2_i1:490-1626(+)
GPGSGRTNFTTKQLTELEKEFHFNKYLTRARRIEIATALQLNETQVKIWFQNRRMKQKKR
MKEGLVPTDSPPDGG
>Cisr_lab-2_TRINITY_DN41723_c0_g1_i4.p1 type:5prime_partial len:323 gc:universal TRINITY_DN41723_c0_g1_i4:3-971(+)
GPGSGRTNFTTKQLTELEKEFHFNKYLTRARRIEIATALQLNETQVKIWFQNRRMKQKKR
MKEGLIPSEPTAKEN
>Cisr_pb_TRINITY_DN57239_c1_g1_i1.p1 type:3prime_partial len:152 gc:universal TRINITY_DN57239_c1_g1_i1:313-765(+)
MPRRLRTAYTNTQLLELEKEFHFNKYLCRPRRI---------------------------
---------------
>Cisr_pb_TRINITY_DN7597_c0_g1_i1.p1 type:3prime_partial len:220 gc:universal TRINITY_DN7597_c0_g1_i1:149-805(+)
MPRRLRTAYTNTQLLELEKEFHFNKYLCRPRRIEIAASLDLSERQVKVWFQNRRMKHKRQ
TMMNKNGGGDEKNGS
>Cscu_AbdB-A_XM_023373100.1:90-1034 PREDICTED: Centruroides sculpturatus homeobox protein abdominal-B-like (LOC111629223), mRNA
TVRKKRKPYSKFQTLELEKEFLFNAYVSKQKRWELARNLNLTERQVKIWFQNRRMKSKKN
SQRNAENNQNANGLA
>Cscu_AbdB-B_XM_023365579.1 PREDICTED: Centruroides sculpturatus homeobox protein Hox-D9-like (LOC111623095), mRNA
TVRKKRKPYSKFQTLELEKEFLFNAYVSKQKRWELARNLNLTERQVKIWFQNRRMKSKKS
SQRNSENNQNNHNTG
>Cscu_AbdB-B_XM_023365632.1:1045-2184 PREDICTED: Centruroides sculpturatus homeobox protein Hox-D9-like (LOC111623152), transcript variant X1, mRNA
TVRKKRKPYSKFQTLELEKEFLFNAYVSKQKRWELARNLNLTERQVKIWFQNRRMKSKKS
SQRNSENNQNNHNTG
>Cscu_Antp-A_XM_023374827.1:371-1270 PREDICTED: Centruroides sculpturatus homeobox protein Hox-B7-B-like (LOC111630687), transcript variant X2, mRNA
ERKRGRQTYTRYQTLELEKEFHFNRYLTRRRRIEIAHALCLTERQIKIWFQNRRMKWKKE
NKAKLEAGLSMGGPT
>Cscu_Antp-B_XM_023379181.1:921-1913 PREDICTED: Centruroides sculpturatus homeotic protein antennapedia-like (LOC111634394), transcript variant X5, mRNA
ERKRGRQTYTRYQTLELEKEFHFNRYLTRRRRIEIAHALCLTERQIKIWFQNRRMKWKKE
NKAKLEAGLALGPAP
>Cscu_Dfd-A_XM_023374825.1:1-1107 PREDICTED: Centruroides sculpturatus homeobox protein Hox-D4a-like (LOC111630686), mRNA
EPKRQRTAYTRHQILELEKEFHFNRYLTRRRRIEIAHSLCLSERQIKIWFQNRRMKWKKD
NKLPNTKNVKKKNPD
>Cscu_Dfd-B_XM_023379077.1:18-1160 PREDICTED: Centruroides sculpturatus homeobox protein Hox-B4-like (LOC111634317), transcript variant X1, mRNA
EPKRQRTAYTRHQILELEKEFHFNRYLTRRRRIEIAHSLCLSERQIKIWFQNRRMKWKKD
NKLPNTKNVKKNPNR
>Cscu_Hox3_XM_023379101.1:314-991 PREDICTED: Centruroides sculpturatus homeobox protein HOX3-like (LOC111634343), transcript variant X1, mRNA
PIKRARTAYTSAQLVELEKEFHFNRYLCRPRRIEMAALLNLTERQIKIWFQNRRMKFKKE
QKSKGLSVDDRAPSP
>Cscu_Scr-A_XM_023374833.1:836-1735 PREDICTED: Centruroides sculpturatus homeobox protein Hox-C5-like (LOC111630691), transcript variant X3, mRNA
ETKRQRTSYTRYQTLELEKEFHFNRYLTRRRRIEIAHALCLSERQIKIWFQNRRMKWKKE
HKMANTVPPQIPQVM
>Cscu_Scr-B_XM_023379091.1:661-1551 PREDICTED: Centruroides sculpturatus homeobox protein Hox-A5-like (LOC111634333), mRNA
ETKRQRTSYTRYQTLELEKEFHFNRYLTRRRRIEIAHALCLSERQIKIWFQNRRMKWKKE
HKMANAVPPQIPQMM
>Cscu_Ubx-A_XM_023379259.1:197-1174 PREDICTED: Centruroides sculpturatus homeotic protein ultrabithorax-like (LOC111634483), transcript variant X1, mRNA
LRRRGRQTYTRYQTLELEKEFHTNHYLTRRRRIEMAHALCLTERQIKIWFQNRRMKLKKE
IQAIKELNEQERQAQ
>Cscu_Ubx-B_XM_023373102.1:89-871 PREDICTED: Centruroides sculpturatus homeotic protein ultrabithorax-like (LOC111629225), mRNA
LRRRGRQTYTRYQTLELEKEFHTNHYLTRRRRIEMAHALCLTERQIKIWFQNRRMKLKKE
IQAIKELNEQERQSK
>Cscu_abdA-A_XM_023373101.1:1172-2029 PREDICTED: Centruroides sculpturatus homeobox protein abdominal-A homolog (LOC111629224), mRNA
PRRRGRQTYTRFQTLELEKEFHFNHYLTRRRRIEIAHALCLTERQIKIWFQNRRMKLKKE
IRAVKEINEQARIDN
>Cscu_abdA-B_XM_023365627.1:497-1441 PREDICTED: Centruroides sculpturatus homeobox protein abdominal-A homolog (LOC111623141), mRNA
PRRRGRQTYTRFQTLELEKEFHFNHYLTRRRRIEIAHALCLTERQIKIWFQNRRMKLKKE
LRAVKEINEQARLEA
>Cscu_ftz-A_CSCU010689-RA
STKRTRQTYTRYQTLELEKEFHFNRYLTRRRRVEIARMLSLTERQIKIWFQNRRMKAKKE
QKIKNEQETTTAGEA
>Cscu_ftz-B_XM_023379217.1:841-1632 PREDICTED: Centruroides sculpturatus homeotic protein antennapedia-like (LOC111634445), mRNA
AQKRTRQTYTRYQTLELEKEFHFNHYLTRRRRIEIAHSLGLTERQIKIWFQNRRMKAKKE
NKFQPNQSLQEKRVI
>Cscu_lab-A_XM_023365857.1:371-820 PREDICTED: Centruroides sculpturatus homeobox protein Hox-A1-like (LOC111623321), mRNA
GPGSGRTNFTTKQLTELEKEFHFNKYLTRARRIEIATALQLNETQVKIWFQNRRMKQKKR
MKEGLIPGEPASKEN
>Cscu_lab-B_XM_023357555.1:1-465 PREDICTED: Centruroides sculpturatus homeobox protein Hox-A1-like (LOC111616132), mRNA
PGGTGRTNFTTKQLTELEKEFHFNKYLTRARRIEIATALQLNETQVKIWFQNRRMKQKKR
MKEGLVPPENPTGDV
>Cscu_lab-B_XM_023366700.1:132-1250 PREDICTED: Centruroides sculpturatus homeobox protein Hox-D1-like (LOC111623958), mRNA
PGGTGRTNFTTKQLTELEKEFHFNKYLTRARRIEIATALQLNETQVKIWFQNRRMKQKKR
MKEGLVPPENPTGDV
>Cscu_pb-A_XM_023374834.1:513-2603 PREDICTED: Centruroides sculpturatus homeotic protein proboscipedia-like (LOC111630693), transcript variant X1, mRNA
MPRRLRTAYTNTQLLELEKEFHFNKYLCRPRRIEIAASLDLTERQVKVWFQNRRMKHKRQ
TMMNKNDDKNG-DAG
>Cscu_pb-B_XM_023366701.1:89-1789 PREDICTED: Centruroides sculpturatus uncharacterized LOC111623959 (LOC111623959), mRNA
MPRRLRTAYTNTQLLELEKEFHFNKYLCRPRRIEIAASLDLTERQVKVWFQNRRMKHKRQ
SMMNKNGEDKSDNES
>Cscu_pb-B_XM_023379064.1:137-2188 PREDICTED: Centruroides sculpturatus uncharacterized LOC111634310 (LOC111634310), mRNA
MPRRLRTAYTNTQLLELEKEFHFNKYLCRPRRIEIAASLDLTERQVKVWFQNRRMKHKRQ
SMMNKNGEDKSDNES
>Dmel_AbdB_FBpp0373669 Abd-B-PH type=CDS; loc=3R:complement(join(16929389..16929580,16929638..16929852,16931116..16931317,16931402..16931613,16932371..16933031)); name=Abd-B-RH; dbxref=FlyBase:FBpp0373669,FlyBase_Annotation_IDs:CG11648-PH,REFSEQ:NP_001303472,GB_protein:ALI30580,UniProt/Swiss-Prot:P09087; MD5=65baf9e3fac264e28efe2ea3f7fca50f; length=1482; parent=FBgn0000015,FBtr0415463; release=r6.33; species=Dmel;
SVRKKRKPYSKFQTLELEKEFLFNAYVSKQKRWELARNLQLTERQVKIWFQNRRMKNKKN
SQRQANQQNNNNNSS
>Dmel_Antp_FBpp0081161 Antp-PM type=CDS; loc=3R:complement(join(6898288..6898538,6908513..6908738,6908873..6908911,6909290..6909910)); name=Antp-RM; dbxref=FlyBase:FBpp0081161,FlyBase_Annotation_IDs:CG1028-PM,REFSEQ:NP_996175,GB_protein:AAS65114,UniProt/Swiss-Prot:P02833; MD5=830aba019364a5e76e577864c5bebafc; length=1137; parent=FBgn0260642,FBtr0081647; release=r6.33; species=Dmel;
ERKRGRQTYTRYQTLELEKEFHFNRYLTRRRRIEIAHALCLTERQIKIWFQNRRMKWKKE
NKTKGEPGSGGEGDE
>Dmel_Dfd_FBpp0081138 Dfd-PA type=CDS; loc=3R:join(6792325..6793111,6793497..6793597,6793663..6793840,6800979..6801358,6801625..6801939); name=Dfd-RA; dbxref=FlyBase:FBpp0081138,FlyBase_Annotation_IDs:CG2189-PA,REFSEQ:NP_477201,GB_protein:AAF54083,UniProt/Swiss-Prot:P07548,FlyMine:FBpp0081138,modMine:FBpp0081138; MD5=7bf6ac9d2fe422324d5651ba736ca9ac; length=1761; parent=FBgn0000439,FBtr0081621; release=r6.33; species=Dmel;
EPKRQRTAYTRHQILELEKEFHYNRYLTRRRRIEIAHTLVLSERQIKIWFQNRRMKWKKD
NKLPNTKNVRKKTVD
>Dmel_Ubx_FBpp0082793 Ubx-PA type=CDS; loc=3R:complement(join(16658772..16659073,16710562..16710612,16725256..16725306,16732698..16733463)); name=Ubx-RA; dbxref=FlyBase:FBpp0082793,FlyBase_Annotation_IDs:CG10388-PA,REFSEQ:NP_536752,GB_protein:AAF55355,UniProt/Swiss-Prot:P83949,FlyMine:FBpp0082793,modMine:FBpp0082793; MD5=96475667d20a2b91805a318a22653b7e; length=1170; parent=FBgn0003944,FBtr0083347; release=r6.33; species=Dmel;
LRRRGRQTYTRYQTLELEKEFHTNHYLTRRRRIEMAHALCLTERQIKIWFQNRRMKLKKE
IQAIKELNEQEKQAQ
>Dmel_abdA_FBpp0082829 abd-A-PB type=CDS; loc=3R:complement(join(16809687..16810061,16810132..16810355,16822422..16822469,16826051..16826307,16827135..16828003)); name=abd-A-RB; dbxref=FlyBase:FBpp0082829,FlyBase_Annotation_IDs:CG10325-PB,REFSEQ:NP_732176,GB_protein:AAF55360,UniProt/Swiss-Prot:P29555,FlyMine:FBpp0082829,modMine:FBpp0082829; MD5=f5d2c069058a971ae09685dac6f801cc; length=1773; parent=FBgn0000014,FBtr0083388; release=r6.33; species=Dmel;
PRRRGRQTYTRFQTLELEKEFHFNHYLTRRRRIEIAHALCLTERQIKIWFQNRRMKLKKE
LRAVKEINEQARRDR
>Dmel_bcd_FBpp0081168 type=protein; loc=3R:complement(join(6759107..6759271,6758472..6758547,6757473..6758431,6756676..6756960)); ID=FBpp0081168; name=bcd-PG; parent=FBgn0000166,FBtr0081668; dbxref=FlyBase:FBpp0081168,FlyBase_Annotation_IDs:CG1034-PG,GB_protein:AAF54085.2,REFSEQ:NP_788587,GB_protein:AAF54085,UniProt/Swiss-Prot:P09081,FlyMine:FBpp0081168,modMine:FBpp0081168; MD5=68f699f0228ac7b40dcaa854ba375fef; length=494; release=r6.34; species=Dmel;
RPRRTRTTFTSSQIAELEQHFLQGRYLTAPRLADLSAKLALGTAQVKIWFKNRRRRHKIQ
SDQHKDQSYEGMPLS
>Dmel_ftz_FBpp0081139 ftz-PA type=CDS; loc=3R:join(6864394..6865141,6865289..6865773); name=ftz-RA; dbxref=FlyBase:FBpp0081139,FlyBase_Annotation_IDs:CG2047-PA,REFSEQ:NP_477498,GB_protein:AAF54081,UniProt/Swiss-Prot:P02835,FlyMine:FBpp0081139,modMine:FBpp0081139; MD5=709bdf7fadfaf51ce48c654ea4bdb7ea; length=1233; parent=FBgn0001077,FBtr0081625; release=r6.33; species=Dmel;
DSKRTRQTYTRYQTLELEKEFHFNRYITRRRRIDIANALSLSERQIKIWFQNRRMKSKKD
RTLDSSPEHCGAGYT
>Dmel_lab_FBpp0081194 lab-PA type=CDS; loc=3R:complement(join(6662068..6662325,6662571..6662986,6677131..6678346)); name=lab-RA; dbxref=FlyBase_Annotation_IDs:CG1264-PA,FlyBase:FBpp0081194,REFSEQ:NP_476613,GB_protein:AAF54098,FlyMine:FBpp0081194,modMine:FBpp0081194; MD5=5e713464f975a0d454c70153a3b79cbf; length=1890; parent=FBgn0002522,FBtr0081696; release=r6.33; species=Dmel;
TNNSGRTNFTNKQLTELEKEFHFNRYLTRARRIEIANTLQLNETQVKIWFQNRRMKQKKR
VKEGLIPADILTQHS
>Dmel_pb_FBpp0088333 pb-PA type=CDS; loc=3R:complement(join(6708208..6708655,6709616..6710373,6710601..6710773,6710830..6710961,6711504..6711618,6711793..6711950,6727218..6727232,6739550..6740099)); name=pb-RA; dbxref=FlyBase:FBpp0088333,FlyBase_Annotation_IDs:CG31481-PA,REFSEQ:NP_476669,GB_protein:AAF54089,UniProt/Swiss-Prot:P31264,FlyMine:FBpp0088333,modMine:FBpp0088333; MD5=94064d78589692cf3e826742908e2c7d; length=2349; parent=FBgn0051481,FBtr0089276; release=r6.33; species=Dmel;
LPRRLRTAYTNTQLLELEKEFHFNKYLCRPRRIEIAASLDLTERQVKVWFQNRRMKHKRQ
TLSKTDDEDNKDSLK
>Dmel_scr_FBpp0428124 Scr-PF type=CDS; loc=3R:complement(join(6824941..6825689,6841235..6842180)); name=Scr-RF; dbxref=FlyBase:FBpp0428124,FlyBase_Annotation_IDs:CG1030-PF; MD5=4ef80a892f8688e10c5ec358cf32662f; length=1695; parent=FBgn0003339,FBtr0479791; release=r6.33; species=Dmel;
ETKRQRTSYTRYQTLELEKEFHFNRYLTRRRRIEIAHALCLTERQIKIWFQNRRMKWKKE
HKMASMNIVPYHMGP
>Dmel_zen1_FBpp0081170 zen-PA type=CDS; loc=3R:complement(join(6753023..6753997,6754062..6754148)); name=zen-RA; dbxref=FlyBase:FBpp0081170,FlyBase_Annotation_IDs:CG1046-PA,REFSEQ:NP_476793,GB_protein:AAF54087,UniProt/Swiss-Prot:P09089,FlyMine:FBpp0081170,modMine:FBpp0081170; MD5=42a87d49f2a74f249965a3fd35d27f86; length=1062; parent=FBgn0004053,FBtr0081670; release=r6.33; species=Dmel;
KLKRSRTAFTSVQLVELENEFKSNMYLYRTRRIEIAQRLSLCERQVKIWFQNRRMKFKKD
IQGHREPKSNA---K
>Dmel_zen2_FBpp0081171 zen2-PA type=CDS; loc=3R:complement(join(6743249..6743947,6744015..6744074)); name=zen2-RA; dbxref=FlyBase:FBpp0081171,FlyBase_Annotation_IDs:CG1048-PA,REFSEQ:NP_476794,GB_protein:AAF54088,UniProt/Swiss-Prot:P09090,FlyMine:FBpp0081171,modMine:FBpp0081171; MD5=117d95eb0162387c53dd2dfaf9cd9de6; length=759; parent=FBgn0004054,FBtr0081671; release=r6.33; species=Dmel;
KSKRSRTAFSSLQLIELEREFHLNKYLARTRRIEISQRLALTERQVKIWFQNRRMKLKKS
TNRKGAIGALTTSIP
>Isca_Antp_XM_029986721.1:1-1182 PREDICTED: Ixodes scapularis homeotic protein antennapedia (LOC8038053), mRNA
ERKRGRQTYTRYQTLELEKEFHFNRYLTRRRRIEIAHALCLTERQIKIWFQNRRMKWKKE
NKAKLEAGLALGHGP
>Isca_Dfd_XM_029976259.1:440-1549 PREDICTED: Ixodes scapularis homeobox protein Hox-D4 (LOC8038086), mRNA
EPKRQRTAYTRHQILELEKEFHFNRYLTRRRRIEIAHSLCLSERQIKIWFQNRRMKWKKD
NKLPNTKNVKKNNPN
>Isca_Hox3_XM_029976271.1:457-1800 PREDICTED: Ixodes scapularis homeobox protein Hox-D3 (LOC8038078), mRNA
PLKRPRTAYTTSQLLELEKEFHFNRYLCRPRRIEMAAYLNLTERQIKIWFQNRRMKFKKE
QRAKGIKTDDAMGLT
>Isca_Scr_XM_002406361.2:315-1190 PREDICTED: Ixodes scapularis homeobox protein Hox-A5 (LOC8038060), mRNA
ETKRQRTSYTRYQTLELEKEFHFNRYLTRRRRIEIAHALCLSERQIKIWFQNRRMKWKKE
HKMANTIPPQIPQVI
>Isca_Ubx_XM_029986719.1 PREDICTED: Ixodes scapularis homeotic protein ultrabithorax (LOC8038051), mRNA
LRRRGRQTYTRYQTLELEKEFHTNHYLTRRRRIEMAHALCLTERQIKIWFQNRRMKLKKE
IQAIKELNEQERQAQ
>Isca_abdA_XM_029986715.1:245-1261 PREDICTED: Ixodes scapularis homeobox protein abdominal-A homolog (LOC8038046), mRNA
PRRRGRQTYTRYQTLELEKEFHFNHYLTRRRRIEIAHALCLTERQIKIWFQNRRMKLKKE
LRAVKEINEQARLDA
>Isca_AbdB_XM_029986723.1:659-1603 PREDICTED: Ixodes scapularis homeobox protein abdominal-B (LOC8038042), mRNA
TVRKKRKPYSKFQTLELEKEFLFNAYVSKQKRWELARNLNLTERQVKIWFQNRRMKSKKN
SQRQNSESNSAANSH
>Isca_ftz_XM_002406359.2:1-1104 PREDICTED: Ixodes scapularis homeobox protein Hox-B7-A (LOC8038058), mRNA
GPKRTRQTYTRYQTLELEKEFHFNRYLTRRRRIEIAHALGLTERQIKIWFQNRRMKAKKE
NKLQGGLLVPKPVDE
>Isca_lab_XM_029976297.1:245-1303 PREDICTED: Ixodes scapularis homeobox protein Hox-D1 (LOC8038087), mRNA
PNGTGRTNFTTKQLTELEKEFHFNKYLTRARRIEIATALQLNETQVKIWFQNRRMKQKKR
MKEGLIPPESSSDGA
>Isca_pb_XM_029976216.1:25-2181 PREDICTED: Ixodes scapularis homeotic protein proboscipedia (LOC8038072), mRNA
MPRRLRTAYTNTQLLELEKEFHFNKYLCRPRRIEIAASLDLTERQVKVWFQNRRMKHKRQ
TMMSKQDEKGNGDAA
>Pmar_abdA_ORF15_TRINITY_DN147845_c0_g1_i7 len=1970 path=[4:0-139 5:140-142 6:143-227 7:228-512 8:513-1969]
PRRRGRQTYTRFQTLELEKEFHFNHYLTRRRRIEIAHALCLTERQIKIWFQNRRMKLKKE
LRAVKEINEQARMET
>Pmar_AbdB-1_ORF22_TRINITY_DN162987_c0_g1_i2 len=4022 path=[3:0-465 7:466-466 9:467-1530 13:1531-1554 14:1555-1796 15:1797-3017 17:3018-3119 18:3120-3144 19:3145-3152 21:3153-3192 22:3193-3259 24:3260-3297 26:3298-3452 28:3453-3482 29:3483-3523 31:3524-3527 32:3528-4021]
TVRKKRKPYSKFQTLELEKEFLFNAYVSKQKRWELARNLNLTERQVKIWFQNRRMKSKKN
SQRNAENNQNNNNTT
>Pmar_AbdB-2_ORF13_TRINITY_DN190332_c0_g1_i1 len=2228 path=[0:0-2227]
TIRKKRKPYSKFQTLELEKEFLFNAYVSKQKRWELARNLNLTERQVKIWFQNRRMKSKKT
SQKNSENNQNNNNTA
>Pmar_Antp-1_ORF24_TRINITY_DN149652_c0_g2_i5 len=2622 path=[0:0-1529 5:1530-1530 7:1531-2359 8:2360-2621]
ERKRGRQTYTRYQTLELEKEFHFNRYLTRRRRIEIAHALCLTERQIKIWFQNRRMKWKKE
NKAKLEAGLTMGT-P
>Pmar_Antp-2_ORF4_TRINITY_DN156902_c4_g2_i8 len=6091 path=[2:0-396 12:397-1205 13:1206-1206 14:1207-1209 16:1210-2436 18:2437-6090]
ERKRGRQTYTRYQTLELEKEFHFNRYLTRRRRIEIAHALCLTERQIKIWFQNRRMKWKKE
NKAKLEAGLVMGATA
>Pmar_Dfd-1_TRINITY_ORF1_DN153191_c0_g3_i1 len=2664 path=[0:0-2663]
EPKRQRTAYTRHQILELEKEFHFNRYLTRRRRIEIAHSLCLSERQIKIWFQNRRMKWKKD
NKLPNTKNVKKKNQQ
>Pmar_Dfd-2_ORF1_TRINITY_DN153191_c0_g1_i11 len=837 path=[2:0-618 6:619-621 21:622-622 24:623-836]
EPKRQRTAYTRHQILELEKEFHFNRYLTRRRRIEIAHSLCLSERQIKIWFQNRRMKWKKD
NKLP-----------
>Pmar_Dfd2_3prime_end_ORF24_TRINITY_DN155029_c7_g1_i1 len=2569 path=[0:0-2568]
-------------------------------SIEIAHSLCLSERQIKIWFQNRRMKWKKD
NKLPNTKNVKKKQQN
>Pmar_Hox-3_ORF3__TRINITY_DN159773_c5_g1_i1 len=1155 path=[0:0-246 2:247-1154]
PIKRARTAYTSSQLVELEKEFHFNRYLCRPRRVEMASLLNLTERQIKIWFQNRRMKFKKE
QKAKGFLSEKTPSPP
>Pmar_Hox3_ORF12_TRINITY_DN164783_c3_g1_i1 len=2148 path=[0:0-2147]
LTKRVRTAYTSSQLVELEKEFHFNKYLCRPRRVEMAASLHLTERQIKIWFQNRRMKFKKD
QKLKGISFINEAPSP
>Pmar_Scr-1_ORF2_TRINITY_DN161173_c6_g2_i1 len=5823 path=[0:0-5822]
ETKRQRTSYTRYQTLELEKEFHFNRYLTRRRRIEIAHALCLSERQIKIWFQNRRMKWKKE
HKMANSIPPQIPQVM
>Pmar_Scr-2_ORF25_TRINITY_DN154468_c2_g4_i1 len=4615 path=[0:0-4614]
--KRQRTSYTRYQTLELEKEFHFNRYLTRRRRIEIAHALCLSERQIKIWFQNRRMKWKKE
HKMASTMPPQIPQVM
>Pmar_Ubx-1_ORF3_TRINITY_DN159773_c10_g1_i10 len=3393 path=[4:0-212 8:213-394 16:395-395 17:396-398 18:399-990 19:991-3392]
LRRRGRQTYTRYQTLELEKEFHTNHYLTRRRRIEMAHALCLTERQIKIWFQNRRMKLKKE
IQAIKELNEQERQAQ
>Pmar_Ubx-2_ORF24_TRINITY_DN154468_c2_g2_i2 len=1994 path=[2:0-1831 4:1832-1851 5:1852-1993]
LRRRGRQTYTRYQTLELEKEFHTNHYLTRRRRIEMAHALCLTERQIKIWFQNRRMKLKKE
IQAIKELNEQERQAQ
>Pmar_abdA_ORF24_TRINITY_DN156902_c2_g5_i1 len=2461 path=[0:0-2460]
-----------------EKEFHFNHYLTRRRRIEIAHALCLTERQIKIWFQNRRMKLKKE
LRAVKEINEQARLEA
>Pmar_abdA_short_ORF4_TRINITY_DN156902_c2_g4_i1 len=205 path=[0:0-204]
----GRQTYTRFQTLELEKEFHFNHYLTRRRRIEIAHALCLTERQIKIWFQNRRMKLKKE
LRAVKEINEQA----
>Pmar_ftz-1_ORF38_TRINITY_DN164783_c6_g1_i2 len=4159 path=[0:0-311 3:312-312 4:313-318 5:319-653 6:654-4158]
GPKRTRQTYTRYQTLELEKEFHFNRYLTRRRRIEIAHALGLTERQIKIWFQNRRMKAKKE
NKLQPTLPNSSDDVL
>Pmar_ftz-2_ORF11_TRINITY_DN150804_c0_g1_i1 len=2651 path=[0:0-2650]
GPKRTRQTYTRYQTLELEKEFHFNKYLTRRRRIEIAHALGLTERQIKIWFQNRRMKAKKE
NKGQDEPGQPTLGGN
>Pmar_lab-1_ORF1_TRINITY_DN127740_c0_g1_i1 len=898 path=[0:0-897]
GPGSGRTNFTTKQLTELEKEFHFNKYLTRARRIEIATALQLNETQVKIWFQNRRMKQKKR
MKEGLVPTDSSPEGG
>Pmar_lab-2_ORF13_TRINITY_DN147887_c0_g1_i1 len=1304 path=[0:0-1303]
GPGSGRTNFTTKQLTELEKEFHFNKYLTRARRIEIATALQLNETQVKIWFQNRRMKQKKR
MKEGLIPAEPSAKEN
>Pmar_pb_ORF5_TRINITY_DN156902_c2_g2_i1 len=844 path=[1:0-497 5:498-545 7:546-546 8:547-548 9:549-575 10:576-695 11:696-699 13:700-843]
PRRRGRQTYTRFQTLELEKEFHFNKYLCRPRRIEIAASLDLTERQVKVWFQNRRMKHKRQ
TMMNKNSDEKGGSGS
>Ptep-Dfd-B_XM_016058199.2:266-1513 PREDICTED: Parasteatoda tepidariorum homeobox protein Hox-C4-like (LOC107444120), mRNA
EPKRQRTAYTRHQILELEKEFHFNRYLTRRRRIEIAHALCLSERQIKIWFQNRRMKWKKD
NKLPNTKNVKKKNPN
>Ptep_AbdB-A_XM_016075104.1:297-1301 PREDICTED: Parasteatoda tepidariorum homeobox protein abdominal-B (LOC107457060), transcript variant X1, mRNA
TVRKKRKPYSKFQTLELEKEFLFNAYVSKQKRWELARNLNLTERQVKIWFQNRRMKSKKN
SQRNSENNQNNNNTV
>Ptep_AbdB-B_XM_016075076.1:341-1462 PREDICTED: Parasteatoda tepidariorum homeobox protein Hox-A9b (LOC107457039), mRNA
TVRKKRKPYSKFQTLELEKEFLFNAYVSKQKRWELARNLNLTERQVKIWFQNRRMKSKKT
SQRNAENNQNNTNTT
>Ptep_Antp-A_XM_016066516.1:585-1568 PREDICTED: Parasteatoda tepidariorum homeotic protein antennapedia-like (LOC107450669), transcript variant X1, mRNA
ERKRGRQTYTRYQTLELEKEFHFNRYLTRRRRIEIAHTLCLTERQIKIWFQNRRMKWKKE
NKSKMEAGLVMGPGG
>Ptep_Antp-B_XM_016062426.1:501-1718 PREDICTED: Parasteatoda tepidariorum homeotic protein antennapedia-like (LOC107447498), transcript variant X1, mRNA
ERKRGRQTYTRYQTLELEKEFHFNRYLTRRRRIEIAHALCLTERQIKIWFQNRRMKWKKE
NKAKLEAGLAMGPTP
>Ptep_Dfd-A_NM_001323820.1:18-893 Parasteatoda tepidariorum homeobox protein Hox-B4-like (LOC107450665), mRNA
EPKRQRTAYTRHQILELEKEFHFNRYLTRRRRIEIAHSLCLSERQIKIWFQNRRMKWKKD
NKLPNTKNVKKKQQP
>Ptep_Hox3-A_XM_016055826.1:71-2602 PREDICTED: Parasteatoda tepidariorum sericin 1-like (LOC107442300), mRNA
SRRISRMTYDEDQIEELEKEYAKSPYLNNANRKKLSQKMGVDERRLKIWFQNRRMREKTR
TLRNNNDLKIERKLR
>Ptep_Hox3-B_XM_016053691.2:420-2240 PREDICTED: Parasteatoda tepidariorum homeobox protein Mix.2-like (LOC107440707), transcript variant X1, mRNA
PAKRARTAYTSAQLVELEKEFHFNRYLCRPRRIEMASLLNLTERQIKIWFQNRRMKYKKE
QKSKGIFCQAVDKE-
>Ptep_Scr-A_XM_016066508.1:638-1555 PREDICTED: Parasteatoda tepidariorum homeobox protein Hox-A5-like (LOC107450661), transcript variant X2, mRNA
ETKRQRTSYTRYQTLELEKEFHFNRYLTRRRRIEIAHALCLSERQIKIWFQNRRMKWKKE
HKLASTMPPQIPQVM
>Ptep_Scr-B_XM_021148680.1:779-1654 PREDICTED: Parasteatoda tepidariorum homeobox protein Hox-A5 (LOC107447507), mRNA
ETKRQRTSYTRYQTLELEKEFHFNRYLTRRRRIEIAHALCLSERQIKIWFQNRRMKWKKE
HKMASTMPPQLPQVL
>Ptep_Ubx-A_XM_016066522.1:463-1260 PREDICTED: Parasteatoda tepidariorum homeotic protein ultrabithorax-like (LOC107450671), transcript variant X1, mRNA
MRRRGRQTYTRYQTLELEKEFHTNHYLTRRRRIEMAHSLCLTERQIKIWFQNRRMKLKKE
IQAIKELNEQERQSQ
>Ptep_Ubx-B_XM_021148683.1:1166-2041 PREDICTED: Parasteatoda tepidariorum homeotic protein ultrabithorax-like (LOC107457033), mRNA
LRRRGRQTYTRYQTLELEKEFHTNHYLTRRRRIEMAHALCLTERQIKIWFQNRRMKLKKE
IQAIKELNEQERQAQ
>Ptep_abdA-A_XM_016066514.1:138-926 PREDICTED: Parasteatoda tepidariorum homeobox protein abdominal-A homolog (LOC107450666), transcript variant X2, mRNA
PRRRGRQTYTRFQTLELEKEFHFNHYLTRRRRIEIAHALCLTERQIKIWFQNRRMKLKKE
MRAVKEINEQARMES
>Ptep_abdA-B_XM_016075074.1:241-1284 PREDICTED: Parasteatoda tepidariorum homeobox protein abdominal-A homolog (LOC107457037), mRNA
PRRRGRQTYTRFQTLELEKEFHFNHYLTRRRRIEIAHALCLTERQIKIWFQNRRMKLKKE
LRAVKEINEQARLEA
>Ptep_ftz-B_XM_016062430.1:193-1131 PREDICTED: Parasteatoda tepidariorum homeobox protein Hox-B4a-like (LOC107447504), transcript variant X1, mRNA
GPKRSRQTYTRYQTLELEKEFHLTRYLTRKRRVEIAHTLGLTERQIKIWFQNRRMKAKKE
NKFPNPVPSTSPLSN
>Ptep_lab-A_NM_001323834.1:226-1251 Parasteatoda tepidariorum homeobox protein Hox-A1-like (LOC107455686), mRNA
VSASGRTNFSTKQLTELEKEFHFHKYLNRARRIEIASSLGLNETQVKIWFQNRRMKAKKR
LKDSRGPVALDTTSA
>Ptep_lab-B_XM_016053694.1:181-1383 PREDICTED: Parasteatoda tepidariorum homeobox protein Hox-A1 (LOC107440711), transcript variant X1, mRNA
GPGTGRTNFTTKQLTELEKEFHFNKYLTRARRIEIATALHLNETQVKIWFQNRRMKQKKR
IKEGQIPADLSSSGG
>Ptep_pb-A_XM_016073330.1:295-2481 PREDICTED: Parasteatoda tepidariorum homeotic protein proboscipedia (LOC107455689), transcript variant X1, mRNA
MPRRLRTAYTNTQLLELEKEFHFNKYLCRPRRIEIAASLDLTERQVKVWFQNRRMKHKRQ
TLVPKGEDDKDGNDR
>Ptep_pb-B_XM_016053693.1:913-3237 PREDICTED: Parasteatoda tepidariorum homeotic protein proboscipedia-like (LOC107440709), mRNA
MPRRLRTAYTNTQLLELEKEFHFNKYLCRPRRIEIAASLDLTERQVKVWFQNRRMKHKRQ
SMMTKNGDEKG-EME
>Smar_Abd-B_SMAR004172-RA cds scaffold:Smar1:JH431446:692075:695165:-1 gene:SMAR004172 gene_biotype:protein_coding transcript_biotype:protein_coding gene_symbol:abdB (Abd-B, StmAbdB) description:Abdominal B [Source:Strigamia maritima Community Annotation;Acc:SMAR004172]
TVRKKRKPYSKFQTLELEKEFLFNAYVSKQKRWELARNLNLTERQVKIWFQNRRMKNKKT
AKGIRQIVPNSEVLE
>Smar_Antp_SMAR004164-RA cds scaffold:Smar1:JH431446:419117:435227:-1 gene:SMAR004164 gene_biotype:protein_coding transcript_biotype:protein_coding gene_symbol:antp (StmAntp) description:Antennapedia [Source:Strigamia maritima Community Annotation;Acc:SMAR004164]
ERKRGRQTYTRYQTLELEKEFHFNRYLTRRRRIEIAHALCLTERQIKIWFQNRRMKWKKE
NKAKLEGAGGD----
>Smar_Dfd_SMAR004162-RA cds scaffold:Smar1:JH431446:354944:356693:-1 gene:SMAR004162 gene_biotype:protein_coding transcript_biotype:protein_coding gene_symbol:Dfd description:Deformed [Source:Strigamia maritima Community Annotation;Acc:SMAR004162]
EPKRQRTAYTRQQILELEKEFHFNRYLTRRRRIEIAHTLCLSERQIKIWFQNRRMKWKKD
NKLPNTKNVRRTNPN
>Smar_Hox3-A_SMAR008064-RA cds scaffold:Smar1:JH431820:532726:534213:-1 gene:SMAR008064 gene_biotype:protein_coding transcript_biotype:protein_coding gene_symbol:Hox3a description:Transcription factor [Source:Strigamia maritima Community Annotation;Acc:SMAR008064]
TNKRSRTAYTQSQLLELEKEFHFNRYLCRPRRLELASLLNLTERQIKIWFQNRRMKIKKI
KDQQLDDKK--ATST
>Smar_Hox3-B Predicted coding sequence GenBank: EF112449.1 SMAR015657_partial_gene
SNKRSRTAYTQSQLVELEKEFHFNRYLCRPRRVELASMLNLTERQIKIWFQNRRMKNKKI
KDQKFDDKT--PTST
>Smar_Scr-RA coding sequence_771 residues EG:JH431446 dna:scaffold scaffold:Smar1:JH431446:1:845941:1
ETKRQRTSYTRYQTLELEKEFHFNRYLTRRRRIEIAHALCLSERQIKIWFQNRRMKWKKE
HKIPSVNQVPGPIVH
>Smar_Ubx_SMAR004167-RA cds scaffold:Smar1:JH431446:483122:495325:-1 gene:SMAR004167 gene_biotype:protein_coding transcript_biotype:protein_coding gene_symbol:ubx (StmUbx) description:Ultrabithorax [Source:Strigamia maritima Community Annotation;Acc:SMAR004167]
LRRRGRQTYTRYQTLELEKEFHTNHYLTRRRRIEMAHALCLTERQIKIWFQNRRMKLKKE
IQAIKELNEQEKQAQ
>Smar_abdA_SMAR004168-RA cds scaffold:Smar1:JH431446:539628:578911:-1 gene:SMAR004168 gene_biotype:protein_coding transcript_biotype:protein_coding gene_symbol:abdA (abd-A, StmAbdA) description:Abdominal A [Source:Strigamia maritima Community Annotation;Acc:SMAR004168]
PRRRGRQTYTRFQTLELEKEFHFNHYLTRRRRIEIAHALCLTERQIKIWFQNRRMKLKKE
MRAVKEINEQARREA
>Smar_ftz_SMAR004163-RA cds scaffold:Smar1:JH431446:380289:382772:-1 gene:SMAR004163 gene_biotype:protein_coding transcript_biotype:protein_coding gene_symbol:FTZ
GPKRTRQTYTRFQTLELEKEFHFNRYLTRRRRIEIAHALGLTERQIKIWFQNRRMKAKKE
NKLQNGQSTETTDEI
>Smar_lab_SMAR004159-RA cds scaffold:Smar1:JH431446:281438:283876:-1 gene:SMAR004159 gene_biotype:protein_coding transcript_biotype:protein_coding gene_symbol:Lab description:Labial [Source:Strigamia maritima Community Annotation;Acc:SMAR004159]
NNISGRTNFTTKQLTELEKEFHFNKYLTRARRIEIASALQLNEVQVKIWFQNRRMKQKKR
IKEGSYFVPEPSIQT
>Smar_pb_SMAR004160-RA cds scaffold:Smar1:JH431446:291499:309641:-1 gene:SMAR004160 gene_biotype:protein_coding transcript_biotype:protein_coding gene_symbol:Pb description:Proboscipedia [Source:Strigamia maritima Community Annotation;Acc:SMAR004160]
MPRRLRTAYTNTQLLELEKEFHFNKYLCRPRRIEIAASLDLTERQVKVWFQNRRMKHKRQ
TMGKGSDDGVG-PTT
>Tcas_AbdB_TC000889_002 cds chromosome_group:Tcas5.2:LG2:7878600:7888655:1 gene:TC000889 gene_biotype:protein_coding transcript_biotype:protein_coding description:Abdominal-B [Source:UniProtKB/TrEMBL;Acc:A0A139WMT7]
TVRKKRKPYSKFQTLELEKEFLFNAYVSKQKRWELARNLNLTERQVKIWFQNRRMKNKKN
SQRQAAQQQNNNNAA
>Tcas_Antp_TC000912_001 cds chromosome_group:Tcas5.2:LG2:8314775:8339431:1 gene:TC000912 gene_biotype:protein_coding transcript_biotype:protein_coding description:Antennapedia [Source:UniProtKB/TrEMBL;Acc:Q95UR2]
ERKRGRQTYTRYQTLELEKEFHFNRYLTRRRRIEIAHALCLTERQIKIWFQNRRMKWKKE
NKTKGEGGSEGGGDD
>Tcas_Dfd_TC000920_001 cds chromosome_group:Tcas5.2:LG2:8472366:8482149:1 gene:TC000920 gene_biotype:protein_coding transcript_biotype:protein_coding description:Deformed [Source:UniProtKB/TrEMBL;Acc:D6W938]
EPKRQRTAYTRHQILELEKEFHYNRYLTRRRRIEIAHTLVLSERQIKIWFQNRRMKWKKD
NKLPNTKNVRRKTNP
>Tcas_Hox3_1_TC000921_001 cds chromosome_group:Tcas5.2:LG2:8508376:8509333:1 gene:TC000921 gene_biotype:protein_coding transcript_biotype:protein_coding description:Zen [Source:UniProtKB/TrEMBL;Acc:Q9BK03]
AGKRARTAYTSAQLVELEREFHHGKYLSRPRRIQIAENLNLSERQIKIWFQNRRMKHKKE
QMNKVSTPRSSPAET
>Tcas_Hox3_2_TC000922_001 cds chromosome_group:Tcas5.2:LG2:8509506:8510578:1 gene:TC000922 gene_biotype:protein_coding transcript_biotype:protein_coding description:Zen2 [Source:UniProtKB/TrEMBL;Acc:Q9BK02]
NGKRARTAYTSSQLVELEREFHRSKYLCRPRRIQMAQNLNLTERQIKIWFQNRRMKFKKE
EKNKVVTPKTSPNEA
>Tcas_Scr_TC000917_001 cds chromosome_group:Tcas5.2:LG2:8425495:8447911:1 gene:TC000917 gene_biotype:protein_coding transcript_biotype:protein_coding description:Scr [Source:UniProtKB/TrEMBL;Acc:Q9BK04]
ETKRQRTSYTRYQTLELEKEFHFNRYLTRRRRIEIAHALCLTERQIKIWFQNRRMKWKKE
HKMASMNIVPYHMSP
>Tcas_Ubx_TC000903_001 cds chromosome_group:Tcas5.2:LG2:8120528:8196442:1 gene:TC000903 gene_biotype:protein_coding transcript_biotype:protein_coding description:Ultrabithorax [Source:UniProtKB/TrEMBL;Acc:Q8T939]
LRRRGRQTYTRYQTLELEKEFHTNHYLTRRRRIEMAHALCLTERQIKIWFQNRRMKLKKE
IQAIKELNEQEKQAQ
>Tcas_abdA_TC000894_001 cds chromosome_group:Tcas5.2:LG2:7992338:8033828:1 gene:TC000894 gene_biotype:protein_coding transcript_biotype:protein_coding gene_symbol:ABD-A description:Abdominal-A [Source:UniProtKB/TrEMBL;Acc:D6W912]
PRRRGRQTYTRFQTLELEKEFHFNHYLTRRRRIEIAHALCLTERQIKIWFQNRRMKLKKE
LRAVKEINEQARRER
>Tcas_ftz_TC000916_001 cds chromosome_group:Tcas5.2:LG2:8376999:8415743:1 gene:TC000916 gene_biotype:protein_coding transcript_biotype:protein_coding description:Fushi tarazu [Source:UniProtKB/TrEMBL;Acc:D6W935]
GNKRTRQTYTRYQTLELEKEFHFNKYLTRRRRIEIAESLRLTERQIKIWFQNRRMKAKKD
TKFTEQSVTSTFDFL
>Tcas_lab_TC000926_001 cds chromosome_group:Tcas5.2:LG2:8576776:8589584:1 gene:TC000926 gene_biotype:protein_coding transcript_biotype:protein_coding description:Labial [Source:UniProtKB/TrEMBL;Acc:D6W945]
CLNTGRTNFTNKQLTELEKEFHFNKYLTRARRIEIASALQLNETQVKIWFQNRRMKQKKR
MKEGLIPPEPISASL
>Tcas_pb_TC000925_001 cds chromosome_group:Tcas5.2:LG2:8542066:8563124:1 gene:TC000925 gene_biotype:protein_coding transcript_biotype:protein_coding description:Proboscipedia [Source:UniProtKB/TrEMBL;Acc:D6W944]
LPRRLRTAYTNTQLLELEKEFHFNKYLCRPRRIEIAASLDLTERQVKVWFQNRRMKHKRQ
TLGKQGDDGDDKDSI
>Turt_AbdB_tetur20g02350.1 cds supercontig:ASM23943v1:HE587320:893948:901666:-1 gene:tetur20g02350 gene_biotype:protein_coding transcript_biotype:protein_coding
SQRKKRKPYTKYQTVELEKEFTVNTYVTKQRRFELSRALGLSERQVKIWFQNRRMKKKKI
NTRSDSHHHHRRHHE
>Turt_Antp-1_tetur20g02430.1 cds supercontig:ASM23943v1:HE587320:942935:965877:1 gene:tetur20g02430 gene_biotype:protein_coding transcript_biotype:protein_coding
ERKRGRQTYTRYQTLELEKEFHYNRYLTRRRRIEIANILCLTERQIKIWFQNRRMKWKKE
NNK-KDMNSGVTLMV
>Turt_Antp-2_tetur20g02440.1 cds supercontig:ASM23943v1:HE587320:972148:973574:1 gene:tetur20g02440 gene_biotype:protein_coding transcript_biotype:protein_coding
KRKRGRQTYTRYQTLELEKEFHYNRYLTRRRRIEIANILCLTERQIKIWFQNRRMKWKKE
NNK-KDMNSGVTLMV
>Turt_Dfd_tetur20g02580.1 cds supercontig:ASM23943v1:HE587320:1129784:1131722:1 gene:tetur20g02580 gene_biotype:protein_coding transcript_biotype:protein_coding
EPKRQRTAYTRHQILELEKEFHYNRYLTRRRRIEIAHSLLLSERQIKIWFQNRRMKWKKD
NKLPNTKNVKKKNQA
>Turt_Scr_tetur20g02540.1 cds supercontig:ASM23943v1:HE587320:1081488:1098179:1 gene:tetur20g02540 gene_biotype:protein_coding transcript_biotype:protein_coding
ETKRQRTSYTRYQTLELEKEFHYNRYLTRRRRIEIAHSLCLSERQIKIWFQNRRMKWKKE
HKSSSMVPPHMPQLT
>Turt_Ubx_tetur20g02400.1 cds supercontig:ASM23943v1:HE587320:920663:921061:1 gene:tetur20g02400 gene_biotype:protein_coding transcript_biotype:protein_coding
LRRRGRQTYTRYQTLELEKEFHTSQYLTRRRRIELAHALCLSERQIKIWFQNRRMKQKKE
IQAIKELNAQSKSSQ
>Turt_ftz-1_tetur20g02520.1 cds supercontig:ASM23943v1:HE587320:1072084:1077046:1 gene:tetur20g02520 gene_biotype:protein_coding transcript_biotype:protein_coding
GSKRTRQTYTRYQTLELEKEFHSNKYLTRRRRIEIAHTLHLTERQIKIWFQNRRMKQKKE
SKVPAINFS*-----
>Turt_ftz-2_tetur20g02530.1 cds supercontig:ASM23943v1:HE587320:1078498:1080293:1 gene:tetur20g02530 gene_biotype:protein_coding transcript_biotype:protein_coding
GSKRTRQTYTRYQTLELEKEFHSNKYLTRRRRVEIAHTLHLTERQIKIWFQNRRMKQKKE
PNVPDLYLEKQYFLT
>Turt_lab_tetur11g05940.1 cds supercontig:ASM23943v1:HE587311:2489237:2501136:1 gene:tetur11g05940 gene_biotype:protein_coding transcript_biotype:protein_coding
ASNTGRTNFTTKQLTELEKEFHYNRYLTRARRIEIAQSLGLNETQVKIWFQNRRMKQKKR
QKDSGLSLADTSTPP
>Turt_pb_tetur11g05920.1 cds supercontig:ASM23943v1:HE587311:2470233:2471975:1 gene:tetur11g05920 gene_biotype:protein_coding transcript_biotype:protein_coding
AARRMRTAYTTNQLLELEKEFLFNKYLCRPRRIEIASTLELSERQVKVWFQNRRMKAKRQ
NPSKGSASSASSSSS
